# Supplementary material for: How to Avoid Lower Priority for Smoking Cessation Support Content on Facebook: An Analysis of Engagement Bait
Source: Int J Environ Res Public Health. 2023 Jan 5;20(2):958. doi: 10.3390/ijerph20020958 (PMC9859185; doi:10.3390/ijerph20020958)
Supplement: Supplementary file 1 [file ijerph-20-00958-s001.zip]

Archive with 3 entries (3 files):
- Supplementary Materials File S1.pdf
- Supplementary Materials File S2.pdf
- Supplementary Materials File S3.xlsx
