# Supplementary material for: How to Avoid Lower Priority for Smoking Cessation Support Content on Facebook: An Analysis of Engagement Bait
Source: Int J Environ Res Public Health. 2023 Jan 5;20(2):958. doi: 10.3390/ijerph20020958 (PMC9859185; doi:10.3390/ijerph20020958)
Supplement: Supplementary file 1 [file ijerph-20-00958-s001.zip › Supplementary Materials File S3.xlsx]

## Sheet: Exclusion of contents
Dates of FB posts	Exclusion criteria
20180625
20180627	1
20180628/1
20180628/2
20180629/1	2
20180629/2
20180630
20180701/1	1
20180701/2
20180702/1
20180702/1
20180703/1
20180703/2	1
20180704/1
20180704/2	1
20180705/1
20180705/2
20180706/1
20180706/2	1
20180707/1
20180707/2
20180708/1	1
20180708/2
20180709/1
20180709/2	1
20180709/3	1
20180710	1
20180711
20180712	1
20180713	1
20180714
20180715	1
20180716/1
20180716/2
20180717	1
20180718/1	1
20180718/2	1
20180719
20180720/1	1
20180720/2
20180721/1	1
20180721/2	1
20180722
20180723/1
20180723/2
20180724	1
20180725/1
20180725/2	1
20180726
20180727	1
20180728	1
20180729
20180730/1
20180730/2	1
20180731
20180801	1
20180802/1	1
20180802/2
20180803/1	1
20180803/2
20180804	1
20180805
20180806/1
20180806/2
20180807
20180808
20180809	1
20180810/1	1
20180810/2
20180811/1	1
20180811/2
20180812
20180813/1
20180813/2
20180814/1
20180814/2
20180815	1
20180816/1	1
20180816/2
20180817/1
20180817/2
20180818/1	1
20180818/2
20180818/3
20180819
20180820/1
20180820/2
20180821/1
20180821/2
20180822
20180823/1
20180823/2
20180825
20180826/1
20180826/2
20180826/3
20180827
20180828/1	1
20180828/2
20180829/1	1
20180829/2
20180830/1	2
20180830/2
20180831
20180901
20180902
20180903/1
20180903/2
20180904/1
20180904/2
20180905
20180906/1
20180906/2
20180907	1
20180908
20180909
20180910/1
20180910/2
20180911
20180912/1
20180912/2
20180913
20180914
20180915
20180916
20180917/1
20180917/2
20180918
20180919/1	1
20180919/2
20180920
20180921
20180922	1
20180923
20180924/1
20180924/2
20180925
20180926/1
20180926/2
20180927
20180928
20180929
20180930
20181001
20181002
20181003
20181004/1
20181004/2	1
20181005/1
20181005/2
20181006
20181007
20181008/1
20181008/2
20181009
20181010/1
20181010/2	1
20181011/1
20181011/2	1
20181012
20181013
20181014
20181015/1
20181015/2
20181016/1	1
20181016/2
20181017/1	3
20181017/2
20181018/1
20181018/2
20181018/3
20181019
20181020/1
20181020/2
20181021
20181022/1
20181022/2
20181023
20181024	1
20181025
20181026
20181027
20181028
20181029/1
20181029/2
20181030/1	1
20181030/2
20181031
20181101/1
20181101/2	1
20181102
20181103
20181104
20181105/1
20181105/2
20181105/3
20181106
20181107
20181108
20181109
20181110
20181111
20181112/1
20181112/2
20181113
20181114
20181115
20181116
20181117/1	1
20181117/2
20181118
20181119/1
20181119/2
20181120/1
20181120/2
20181121	1
20181122/1	1
20181122/2
20181123
20181124	1
20181125
20181126/1
20181126/2
20181127
20181128
20181129/1	1
20181129/2
20181130
20181201
20181202
20181203/1
20181203/2
20181204
20181205/1
20181205/2
20181206
20181207
20181208
20181209
20181210/1
20181210/2
20181210/3
20181211
20181212
20181213
20181214	3
20181215
20181216
20181217/1
20181217/2
20181217/3	1
20181218/1	1
20181218/2
20181219
20181220/1
20181220/2
20181221
20181222/1	1
20181222/2
20181223
20181224/1
20181224/2	1
20181224/3
20181225
20181226
20181227
20181228
20181229
20181231/1
20181231/2
20181231/3	1
20190103
20190104
20190105/1
20190105/2
20190106/1	1
20190106/2
20190107/1
20190107/2
20190108
20190109
20190110/1	2
20190110/2
20190111
20190112/1
20190112/2
20190113
20190114/1
20190114/2
20190115
20190116/1	2
20190116/2
20190117
20190118
20190119
20190120/1
20190120/2
20190121/1
20190121/2
20190123	1
20190124
20190125
20190126
20190127
20190128/1
20190128/2
20190129
20190131/1
20190131/2
20190202	3
20190203
20190204/1
20190204/2	1
20190205/1
20190205/2
20190206
20190207
20190208/1
20190208/2	1
20190209
20190210	1
20190211/1
20190211/2	1
20190212
20190214
20190215
20190216
20190218
20190219	3
20190220/1
20190220/2
20190221
20190223
20190224
20190225
20190226
20190227
20190228/1
20190228/2
20190228/3
20190302/1
20190302/2	1
20190303
20190304
20190305
20190306
20190307/1	3
20190307/2
20190308/1	1
20190308/2	1
20190309
20190310/1
20190310/2
20190311/1
20190311/2
20190313	1
20190314
20190315/1
20190315/2
20190316
20190317
20190318/1
20190318/2
20190319
20190320/1
20190320/2
20190321
20190322
20190323
20190324	1
20190325
20190326	3
20190327
20190328
20190329
20190330
20190331
20190402
20190403	1
20190404	1
20190405
20190406
20190407
20190408
20190409
20190410
20190411
20190412/1	1
20190412/2
20190413	1
20190414
20190415
20190416
20190417
20190418
20190419
20190420
20190421/1	1
20190421/2
20190422/1	1
20190422/2
20190423/1
20190423/2
20190423/3
20190425
20190426
20190427
20190428
20190429/1	1
20190429/2
20190430
20190502
20190504
20190505
20190507/1
20190507/2
20190508
20190510
20190511
20190512
20190513
20190514
20190515
20190516
20190517
20190518
20190519
20190520
20190521
20190522
20190523
20190524
20190525
20190526
20190527
20190528/1
20190528/2
20190530
20190531/1
20190531/2
20190602
20190604/1
20190604/2
20190605
20190607
20190608
20190609
20190611
20190612
20190613
20190614
20190615
20190616
20190617
20190618
20190619
20190620
20190621
20190622
20190623
20190624
20190625
20190626
20190627
20190628
20190629
20190630
20190703
20190704
20190706
20190708
20190711
20190712
20190713
20190716
20190717	1
20190718
20190722
20190724
20190725
20190726
20190730
20190804
20190807
20190808
20190813
20190815
20190816
20190817
20190818
20190819
20190821
20190824
20190825/1	1
20190825/2
20190826
20190827
20190828
20190830
20190902
20190909
20190913
20190915
20190916
20190920
20190921
20190922/1
20190922/2
20190923/1	1
20190923/2
20190924
20190925
20190926
20190927
20190928/1
20190928/2
20190929
20190930/1	1
20190930/2	3
20191001/1	3
20191001/2
20191002
20191003
20191004
20191005
20191006
20191008
20191009
20191010
20191011
20191012
20191013
20191014	3
20191015
20191016
20191017
20191018
20191019
20191020
20191021
20191022
20191023
20191024
20191025
20191026
20191027
20191028
20191029
20191030
20191031
20191102
20191103/1	3
20191103/2
20191104
20191105
20191106
20191107
20191108
20191109
20191111
20191112
20191113
20191114
20191115
20191116
20191117
20191118
20191119
20191120
20191121/1	1
20191121/2
20191122
20191123
20191124
20191125
20191126
20191127
20191129
20191130
20191201
20191202
20191203
20191204
20191205
20191206
20191207
20191208	3
20191211
20191212
20191213
20191214	3
20191215
20191216
20191217/1	1
20191217/2	3
20191218
20191220
20191221
20191222/1
20191222/2
20191223
20191224
20191226
20191227/1
20191227/2
20191228
20191229	3
20191231
20200101
20200102
20200103	2
20200105
20200106
20200107
20200108
20200109
20200110	2
20200111	1
20200112
20200113
20200114
20200115
20200117
20200118
20200119
20200120	3
20200121
20200123	3
20200124
20200125
20200126
20200129
20200130
20200131	3
20200202	3
20200205	3
20200207
20200208
20200211	3
20200213	3
20200214	1
20200217
20200218
20200219	3
20200220
20200221
20200226
20200228
20200301
20200302	3
20200303
20200304
20200305
20200306	3
20200307/1	1
20200307/2
20200308
20200309	3
20200310
20200311/1
20200311/2
20200313
20200314
20200315
20200316
20200317/1
20200317/2
20200318
20200320
20200321
20200322
20200323
20200324
20200325
20200328
20200329
20200330/1	3
20200330/2
20200331
20200401/1
20200401/2
20200403
20200404
20200406/1	3
20200406/2
20200406/3
20200407
20200408/1	3
20200408/2
20200409
20200410
20200412
20200413/1	1
20200413/2
20200414/1	3
20200414/2
20200415/1
20200415/2
20200416
20200417/1
20200417/2
20200418
20200419
20200420	2
20200421/1	3
20200421/2	3
20200422	1
20200423/1	3
20200423/2
20200424	1
20200425	3
20200426
20200427/1
20200427/2
20200428
20200430	3
20200501
20200502
20200503/1	1
20200503/2
20200504	3
20200506
20200507
20200508
20200509	3
20200510
20200511	2
20200512
20200513	3
20200514
20200515
20200516
20200517	3
20200518	3
20200519
20200520	2
20200521
20200522	1
20200523	3
20200524
20200525	3
20200527
20200528	3
20200530
20200531/1	3
20200531/2
20200601
20200602/1
20200602/2
20200603
20200604/1
20200604/2
20200606
20200607	3
20200608
20200609
20200611
20200613	3
20200614
20200615
20200616	3
20200618	3
20200619	3
20200621/1	1
20200621/2	3
20200623
20200624
20200625/1
20200625/2	3
20200626
20200627
20200628
20200701
20200702
20200703
20200706
20200709
20200710
20200712
20200715	3
20200716	3
20200717	3
20200718	3
20200719	3
20200721
20200722
20200723
20200725/1
20200725/2
20200726
20200727
20200728
20200729	3
20200801
20200802	3
20200804
20200806	3
20200808	3
20200810	3
20200811
20200812
20200814	1
20200815
20200816
20200817	3
20200820/1	3
20200820/2
20200821	3
20200823
20200824/1
20200824/2
20200825	3
20200826
20200827	3
20200829
20200831
20200901	3
20200906
20200907	3
20200908	3
20200909	1
20200910
20200911	1
20200912
20200913/1	1
20200913/2	3
20200914
20200915/1	3
20200915/2	3
20200916
20200917
20200919
20200921
20200923	3
20200925	3
20200926
20200927/1	2
20200927/2
20200928	3
20200929
20201001
20201002/1
20201002/2
20201003	3
20201004	1
20201005	3
20201007
20201008	3
20201009
20201012	3
20201014	3
20201015
20201016	3
20201017
20201018
20201019
20201020
20201021	3
20201023
20201024	3
20201025	3
20201027	3
20201028
20201029
20201031
20201101
20201102
20201104/1
20201104/2
20201105	3
20201106
20201107
20201108	3
20201109
20201110
20201111
20201112	3
20201114
20201115/1
20201115/2
20201116
20201117	3
20201119/1
20201119/2
20201120
20201121
20201122	1
20201124	1
20201127
20201129	3
20201130
20201201/1	3
20201201/2	3
20201202
20201206
20201210	3
20201211	3
20201212	3
20201213	3
20201215
20201216	3
20201219	3
20201222	1
20201223	3
20201224	3
20201225	3
20201206
20201227	3
20201231/1
20201231/2
20210101
20210104	3
20210106
20210107
20210109	3
20210110
20210112
20210114/1
20210114/2	3
202101116
20210118
20210120
20210121
20210123
20210125	3
20210127	3
20210129
20210131	3
20210201
20210204
20210206
20210209	3
20210210	3
20210212	3
20210213
20210221
20210222/1	3
20210222/2
20210223
20210225	3
20210226	3
20210227	3
20210301
20210302
20210304	3
20210307/1
20210307/2
20210308
20210309	3
20210310
20210311	3
20210312	3
20210313
20210314	3
20210315
20210316	3
20210320
20210322/1
20210322/2	3
20210324/1
20210324/2
202010325
20210326
20210327
20210328
20210329
20210330
20210402
20210403
20210405/1	1
20210405/2	3
20210406/1
20210406/2	3
20210407
20210408/1
20210408/2
20210411
20210412/1
20210412/2
20210412/3
20210413
20210414/1
20210414/2
20210416
20210418
20210419/1
20210419/2	3
20210420
20210421/1	3
20210421/2
20210422	1
20210423
20210425
20210426
20210427
20210429
20210501
20210502
20210503
20210505
20210506
20210507/1	1
20210507/2
20210510
20210511/1
20210511/2	3
20210517
20210518
20210519
20210521
20210525/1
20210525/2
20210526
20210531
20210602
20210604
20210605
20210606
20210608
20210609
20210616
20210618
20210620
20210621
20210624
20210625

## Sheet: After exclusion
	Engagement Bait					Alternative techniques					Facebook Post Category	Organic reach			Number of Facebook interactions
															Reactions
Dates of FB posts	React baiting	Comment baiting	Share baiting	Tag baiting	Vote baiting	Alternative React baiting	Alternative Comment baiting	Alternative Share baiting	Alternative Tag baiting	Alternative Vote baiting		Fan reach	Non-fan reach	Total reach	Like	Love	Haha	Wow	Sad	Angry	Comment	Share	Click	Negative interactions
20180625											3	767	454	1221	21	0	1	0	0	0	1	3	38	0
20180628/1							1				2	611	307	918	6	0	2	0	0	0	11	1	39	0
20180628/2											3	1141	986	2127	21	0	5	0	0	0	6	7	95	0
20180629/2							1				2	1191	4410	5601	27	0	1	0	1	3	13	24	409	0
20180630							1				2	974	627	1601	14	0	2	0	0	0	2	2	208	0
20180701/2							1				2	740	117	857	13	0	2	0	0	0	0	0	11	0
20180702/1											3	1155	293	1448	25	0	18	0	0	0	0	2	35	0
20180702/2							1				2	1129	599	1728	13	0	5	0	0	0	0	3	271	0
20180703/1											3	816	220	1036	16	0	3	0	0	0	0	2	16	0
20180704/1											3	658	1058	1716	13	0	0	0	0	0	0	6	63	0
20180705/1	1	1	1								1	632	562	1194	18	1	0	0	0	0	4	8	64	0
20180705/2							1				2	1414	660	2074	22	0	8	0	0	0	36	2	196	0
20180706/1											3	682	642	1324	15	0	1	0	0	0	0	3	15	0
20180707/1							1				2	737	671	1408	12	0	1	0	0	0	0	3	45	0
20180707/2							1				2	547	570	1117	7	0	0	0	0	0	0	2	29	0
20180708/2											3	1019	486	1505	13	0	6	0	0	0	1	2	58	0
20180709/1											3	947	943	1890	22	0	4	0	0	0	0	6	48	0
20180711							1				2	736	231	967	13	1	0	0	0	0	0	0	26	0
20180714							1				2	1295	872	2167	24	0	6	0	0	0	11	4	119	0
20180716/1											3	1221	861	2082	25	0	8	0	1	0	2	2	84	0
20180716/2							1		1		2	928	561	1489	11	0	2	0	2	0	10	2	38	0
20180719											3	876	238	1114	7	0	3	0	0	1	4	2	29	0
20180720/2											3	955	166	1121	20	0	4	0	0	0	2	1	69	0
20180722											3	1875	12370	14245	82	0	30	0	0	0	2	80	629	0
20180723/1											3	1019	64	1083	15	0	7	0	0	0	0	0	40	0
20180723/2							1				2	1028	380	1408	10	1	0	0	0	0	2	2	82	0
20180725/1							1				2	1056	350	1406	8	0	0	0	0	0	22	1	152	0
20180726							1				2	1098	727	1825	30	0	10	0	0	0	8	5	132	0
20180729											3	904	244	1148	15	2	6	0	0	0	0	2	41	0
20180730/1											3	852	377	1229	15	1	4	0	0	0	0	1	43	0
20180731							1				2	591	88	679	10	0	0	0	0	0	6	0	34	0
20180802/2							1				2	671	178	849	11	0	0	0	0	0	0	1	23	0
20180803/2											3	676	362	1038	9	0	0	0	0	0	9	2	42	0
20180805											3	1189	812	2001	14	2	0	0	0	0	19	9	133	0
20180806/1											3	947	35	982	12	0	7	0	0	0	0	0	18	0
20180806/2											3	546	638	1184	10	0	0	0	0	0	0	3	45	0
20180807							1		1		2	1227	276	1503	11	0	0	0	0	0	25	1	124	0
20180808							1				2	814	341	1155	9	0	0	0	0	0	0	3	74	0
20180810/2											3	855	233	1088	6	0	5	0	0	0	1	1	28	0
20180811/2							1				2	597	340	937	10	0	0	0	0	0	0	2	34	0
20180812							1				2	754	189	943	7	0	0	0	0	0	0	2	63	0
20180813/1											3	829	43	872	11	0	2	0	0	0	0	0	18	0
20180813/2											3	1154	890	2044	27	0	1	0	0	0	2	7	69	0
20180814/1							1				2	651	225	876	7	1	0	0	0	0	0	1	34	0
20180814/2							1				2	901	94	995	2	1	1	1	0	4	6	0	30	0
20180816/2											3	1041	1300	2341	14	0	6	0	0	0	0	8	78	0
20180817/1							1				2	1573	894	2467	4	1	3	0	2	8	16	5	353	0
20180817/2							1				2	635	324	959	10	0	0	0	0	0	0	2	18	0
20180818/2											3	855	1088	1943	9	0	0	0	0	0	6	4	94	0
20180818/3											3	1253	659	1912	31	0	14	0	0	0	0	5	54	0
20180819											3	1140	420	1560	17	0	2	0	0	0	1	3	44	0
20180820/1							1				2	1262	411	1673	13	0	0	0	0	0	2	3	69	0
20180820/2							1				2	726	684	1410	9	0	0	0	0	0	0	3	48	0
20180821/1											3	1591	186	1777	26	0	8	0	0	0	1	1	62	0
20180821/2							1				2	635	352	987	9	0	0	0	0	0	0	2	37	0
20180822											3	979	154	1133	9	0	1	0	0	0	0	1	15	0
20180823/1											3	1028	300	1328	11	1	11	0	0	0	2	1	54	0
20180823/2							1				2	772	323	1095	10	0	0	0	0	0	0	2	34	0
20180825							1				2	958	116	1074	5	0	0	0	0	0	4	0	39	0
20180826/1							1				2	789	888	1677	11	0	0	0	0	0	1	5	43	0
20180826/2							1				2	687	284	971	5	0	0	0	0	0	0	2	35	0
20180826/3							1				2	789	363	1152	12	2	0	0	0	0	1	2	35	0
20180827											3	1147	184	1331	14	0	9	0	0	0	0	1	21	0
20180828/2							1				2	486	540	1026	7	0	0	0	0	0	0	4	25	0
20180829/2							1				2	1328	1295	2623	34	3	13	1	0	0	0	8	175	0
20180830/2											3	500	581	1081	7	0	0	0	0	0	1	3	39	0
20180831							1				2	1010	131	1141	19	0	8	0	0	0	0	0	32	0
20180901											3	775	659	1434	18	0	2	0	0	0	0	4	56	0
20180902							1				2	1510	950	2460	8	0	0	0	0	0	21	2	263	0
20180903/1											3	887	121	1008	16	0	5	0	0	0	0	0	26	0
20180903/2							1				2	575	451	1026	8	0	0	0	0	0	0	3	27	0
20180904/1											3	750	128	878	10	0	4	0	0	0	0	0	12	0
20180904/2							1				2	494	230	724	6	0	0	0	0	0	0	1	8	0
20180905											3	630	429	1059	7	0	0	0	0	0	0	2	18	0
20180906/1							1				2	479	245	724	4	0	0	0	0	0	0	1	11	0
20180906/2							1				2	767	578	1345	12	0	2	0	0	0	1	3	73	0
20180908							1				2	1307	748	2055	32	0	11	0	0	0	7	5	85	0
20180909							1				2	886	884	1770	16	0	0	0	0	0	2	4	113	0
20180910/1											3	1275	577	1852	25	0	8	0	0	0	0	4	52	0
20180910/2									1		2	1448	348	1796	8	0	0	0	0	0	5	2	93	0
20180911											3	2113	3408	5521	58	0	22	0	2	1	13	18	253	0
20180912/1							1				2	870	526	1396	10	0	0	0	0	0	3	3	75	0
20180912/2											3	593	515	1108	9	1	0	0	0	0	2	2	36	0
20180913											3	567	252	819	11	0	0	0	0	0	0	3	23	0
20180914							1				2	1749	539	2288	34	0	16	0	0	0	1	5	360	1
20180915							1				2	623	656	1279	13	0	0	0	0	0	0	4	70	0
20180916											3	658	105	763	7	0	0	0	0	0	0	0	18	0
20180917/1											3	1392	567	1959	26	0	8	0	0	0	6	4	73	0
20180917/2							1				2	2304	617	2921	26	1	2	0	0	0	35	1	406	0
20180918							1				2	502	391	893	9	0	0	1	0	0	0	2	22	0
20180919/2											3	1232	1395	2627	31	0	16	0	0	0	0	4	75	0
20180920							1				2	881	288	1169	11	0	1	0	0	0	1	2	29	1
20180921							1				2	556	323	879	12	0	0	0	0	0	0	2	41	0
20180923							1				2	1554	825	2379	35	0	6	0	0	0	4	4	193	1
20180924/1											3	890	383	1273	20	0	3	0	0	0	0	2	35	0
20180924/2							1				2	972	498	1470	12	0	0	0	0	0	4	2	126	0
20180925							1				2	1207	384	1591	8	0	0	0	0	0	7	2	113	0
20180926/1											3	640	261	901	9	0	0	0	0	0	0	1	22	0
20180926/2							1				2	611	295	906	4	0	0	0	0	0	0	2	25	0
20180927							1				2	445	223	668	7	0	0	0	0	0	0	1	39	0
20180928							1				2	1238	288	1526	13	0	6	0	0	3	6	1	198	0
20180929							1				2	992	1230	2222	38	0	2	0	0	0	0	5	60	0
20180930							1				2	542	211	753	7	0	0	0	0	0	0	1	33	0
20181001											3	1420	123	1543	26	0	12	0	0	0	2	1	98	0
20181002							1				2	1355	1139	2494	28	2	0	0	0	0	6	6	362	0
20181003							1				2	1071	414	1485	9	0	0	0	1	0	8	3	107	0
20181004/1							1				2	995	964	1959	11	0	0	0	0	0	3	5	65	0
20181005/1							1				2	721	99	820	16	0	0	0	0	0	2	0	22	0
20181005/2											3	1865	816	2681	41	2	15	0	0	0	5	6	186	0
20181006											3	807	236	1043	12	1	0	0	1	0	0	1	72	1
20181007							1				2	1507	159	1666	24	0	15	0	0	0	4	3	68	1
20181008/1											3	1450	160	1610	25	0	14	1	0	0	2	1	0	0
20181008/2							1				2	1051	615	1666	14	0	0	0	0	0	21	3	146	0
20181009											3	534	376	910	8	0	0	0	0	0	0	2	40	0
20181010/1							1				2	1422	558	1980	38	1	9	0	0	0	11	4	124	0
20181011/1							1				2	540	711	1251	13	0	0	0	0	0	4	4	41	1
20181012							1				2	470	251	721	7	0	0	0	0	0	0	1	40	0
20181013							1				2	1212	1064	2276	71	1	0	0	2	0	16	7	302	1
20181014							1				2	469	98	567	8	0	1	1	0	0	1	0	26	0
20181015/1											3	2099	3251	5350	49	1	15	2	0	1	17	11	393	0
20181015/2							1				2	632	582	1214	13	2	0	0	0	0	0	3	97	0
20181016/2							1				2	795	502	1297	24	0	0	0	0	0	1	3	45	0
20181017/2							1				2	1245	1156	2401	39	0	2	0	1	1	10	6	267	1
20181018/1							1				2	473	88	561	12	0	0	0	0	0	0	0	12	0
20181018/2							1				2	615	516	1131	14	0	0	0	0	0	0	5	23	0
20181018/3							1				2	401	88	489	10	0	0	0	0	0	0	0	20	0
20181019							1				2	678	84	762	10	0	0	0	0	0	0	0	26	0
20181020/1											3	1187	261	1448	38	0	7	1	0	0	0	3	33	0
20181020/2							1				2	459	382	841	13	0	1	0	0	0	0	2	25	0
20181021		1									1	468	390	858	9	0	0	0	0	0	0	2	19	0
20181022/1											3	980	111	1091	14	0	2	0	1	0	2	1	43	0
20181022/2							1				2	838	262	1100	14	0	6	0	0	0	0	1	31	0
20181023							1				2	507	88	595	6	0	0	0	1	0	0	0	8	1
20181025									1		2	776	402	1178	17	0	0	0	0	0	11	1	79	0
20181026							1				2	473	268	741	9	0	0	0	0	0	5	2	17	0
20181027		1									1	987	327	1314	15	1	1	0	0	0	13	2	135	0
20181028											3	852	286	1138	19	1	3	0	0	0	0	1	29	2
20181029/1											3	820	114	934	8	0	5	0	0	1	2	0	20	0
20181029/2							1				2	1234	367	1601	39	1	1	0	0	0	1	3	71	0
20181030/2							1				2	766	268	1034	5	0	0	0	0	0	0	1	95	0
20181031							1				2	726	175	901	12	0	0	0	0	0	0	1	105	0
20181101/1	1										1	1749	386	2135	33	24	38	38	0	0	15	3	114	0
20181102							1				2	1254	661	1915	23	0	3	0	0	0	6	3	51	0
20181103		1									1	671	749	1420	17	0	0	1	0	0	0	4	80	0
20181104							1				2	540	230	770	12	0	0	0	0	0	2	1	19	0
20181105/1											3	892	95	987	10	0	2	0	0	0	0	0	31	0
20181105/2											3	612	112	724	7	0	0	0	0	0	10	0	27	0
20181105/3							1				2	1370	829	2199	14	0	3	0	2	0	3	5	75	0
20181106		1									1	499	258	757	8	1	0	0	0	0	0	2	32	0
20181107							1				2	781	820	1601	20	1	1	0	0	0	0	3	48	0
20181108							1				2	1074	601	1675	30	2	0	0	1	0	3	6	126	0
20181109							1				2	551	728	1279	19	0	0	0	0	0	0	4	68	0
20181110											3	967	308	1275	29	0	7	0	0	0	1	3	71	0
20181111							1				2	881	257	1138	8	1	0	0	0	0	11	1	48	0
20181112/1											3	1051	127	1178	12	0	5	0	1	0	0	2	22	1
20181112/2		1									1	727	1414	2141	13	0	0	0	0	0	0	9	119	1
20181113							1		1		2	800	440	1240	16	0	0	0	0	1	8	5	113	0
20181114											3	2360	2921	5281	40	2	23	0	0	0	7	23	200	0
20181115											3	426	256	682	10	0	0	0	0	0	0	3	22	0
20181116											3	829	502	1331	24	0	1	0	0	0	2	2	51	0
20181117/2							1				2	1133	982	2115	32	4	0	0	0	0	0	6	143	0
20181118											3	504	898	1402	11	0	0	0	0	0	0	6	43	0
20181119/1											3	1162	139	1301	21	0	7	0	0	0	2	3	46	1
20181119/2									1		2	1036	116	1152	14	0	10	0	0	0	5	0	41	0
20181120/1							1				2	1591	304	1895	26	0	17	0	0	0	8	2	189	0
20181120/2							1				2	884	782	1666	32	0	2	0	0	0	9	6	111	0
20181122/2							1				2	740	554	1294	17	1	0	0	2	0	0	3	30	0
20181123											3	1038	218	1256	19	0	6	0	0	0	0	1	10	0
20181125							1				2	507	125	632	10	0	0	0	0	0	0	0	18	0
20181126/1											3	920	134	1054	16	1	2	0	0	0	0	0	0	0
20181126/2							1				2	857	136	993	11	0	0	1	3	3	2	0	21	0
20181127											3	616	975	1591	18	2	0	0	0	0	0	5	48	0
20181128		1									1	1378	167	1545	23	1	0	0	0	0	4	0	179	0
20181129/2							1				2	873	499	1372	13	0	0	0	0	0	19	2	186	0
20181130											3	422	676	1098	17	1	0	0	0	0	0	4	31	0
20181201											3	559	187	746	12	0	0	0	0	0	0	0	6	0
20181202		1									1	795	332	1127	15	0	0	0	0	0	2	1	41	0
20181203/1											3	1370	242	1612	20	0	15	0	0	0	2	1	68	0
20181203/2		1									1	475	563	1038	13	1	0	0	0	0	0	2	52	0
20181204							1				2	638	458	1096	18	0	0	0	0	0	0	3	22	0
20181205/1							1				2	1331	1194	2525	21	0	16	0	1	0	9	6	135	1
20181205/2							1				2	1539	1390	2929	45	0	25	2	0	0	8	5	179	0
20181206		1									1	463	377	840	11	0	0	0	0	0	0	1	27	0
20181207							1				2	537	254	791	10	0	1	0	0	0	0	0	14	0
20181208							1				2	713	258	971	11	0	0	0	0	0	0	0	69	0
20181209		1									1	760	458	1218	17	0	0	1	0	0	2	1	45	0
20181210/1											3	1282	280	1562	11	0	8	0	1	0	0	2	29	0
20181210/2							1				2	1825	1283	3108	38	1	15	1	0	0	4	9	82	0
20181210/3											3	939	321	1260	14	0	6	0	0	1	0	0	12	0
20181211											3	734	357	1091	9	0	0	0	0	0	0	0	34	0
20181212		1									1	651	827	1478	11	0	0	0	0	0	0	3	122	1
20181213											3	759	776	1535	43	2	0	0	0	0	0	2	47	0
20181215											3	621	508	1129	12	1	0	0	0	0	0	1	63	0
20181216											3	719	297	1016	14	1	2	0	0	0	0	0	76	0
20181217/1											3	792	244	1036	7	0	0	0	0	0	0	0	20	0
20181217/2							1				2	980	1374	2354	66	6	1	0	0	0	0	2	102	0
20181218/2											3	534	254	788	9	0	0	0	0	0	0	1	10	0
20181219							1				2	1108	163	1271	15	0	4	0	1	0	0	2	28	1
20181220/1							1				2	1756	2432	4188	58	4	34	0	0	0	11	16	191	0
20181220/2							1				2	607	236	843	7	0	0	0	0	0	0	1	25	0
20181221											3	381	246	627	10	1	0	0	0	0	0	1	16	0
20181222/2											3	1251	651	1902	27	1	0	0	0	0	10	2	155	0
20181223							1				2	1102	197	1299	16	0	2	0	0	0	0	0	26	0
20181224/1											3	1382	703	2085	20	2	12	0	0	0	1	1	62	1
20181224/3											3	634	204	838	6	0	0	1	0	0	0	0	24	0
20181225									1		2	1189	348	1537	23	1	0	0	0	0	0	2	41	0
20181226							1				2	1124	594	1718	36	1	0	0	0	0	0	3	45	0
20181227											3	569	203	772	9	0	0	0	0	0	2	0	41	0
20181228							1				2	1209	253	1462	18	1	2	0	0	0	0	1	24	0
20181229							1				2	1234	394	1628	10	0	1	0	0	0	9	1	101	0
20181231/1							1				2	508	283	791	8	0	0	0	0	0	0	2	32	0
20181231/2							1				2	669	337	1006	11	0	0	0	0	0	0	1	12	0
20190103		1									1	369	475	844	8	0	0	0	0	0	0	3	25	0
20190104											3	721	302	1023	12	1	0	0	0	0	0	1	47	0
20190105/1											3	1787	829	2616	27	0	19	0	0	0	30	3	319	1
20190105/2											3	1470	994	2464	27	1	12	1	0	0	2	4	129	1
20190106/2											3	1054	515	1569	9	0	0	0	0	0	3	2	51	0
20190107/1											3	972	221	1193	12	0	2	0	0	0	0	1	29	1
20190107/2											3	1714	1089	2803	36	0	14	0	0	0	2	6	63	0
20190108							1				2	971	524	1495	21	0	0	0	0	0	0	3	45	1
20190109											3	560	180	740	8	0	0	0	0	0	0	0	29	0
20190110/2											3	721	197	918	5	0	0	0	0	0	0	0	11	0
20190111											3	772	660	1432	18	1	0	0	0	0	0	4	39	1
20190112/1		1									1	1388	653	2041	32	2	7	0	0	0	1	5	39	0
20190112/2											3	406	280	686	17	0	0	0	0	0	0	5	25	0
20190113							1				2	2149	1511	3660	44	1	35	2	0	0	0	9	175	1
20190114/1											3	1129	210	1339	19	0	11	0	0	0	0	3	31	1
20190114/2											3	1714	316	2030	25	0	3	0	0	0	8	1	110	0
20190115							1				2	587	449	1036	10	0	0	0	0	0	0	2	27	0
20190116/2											3	1107	713	1820	21	0	0	0	0	0	7	4	196	1
20190117											3	767	406	1173	11	0	0	0	0	0	0	1	33	0
20190118											3	572	428	1000	10	0	0	0	0	0	0	3	17	1
20190119											3	1533	251	1784	16	0	10	0	0	0	6	1	95	0
20190120/1							1				2	2044	1471	3515	52	0	63	0	0	0	0	6	239	0
20190120/2							1				2	1531	1361	2892	30	1	0	0	2	0	9	5	149	0
20190121/1											3	1980	278	2258	20	0	30	1	0	0	5	0	121	1
20190121/2											3	849	575	1424	20	2	0	0	0	0	6	3	46	0
20190124											3	495	357	852	15	1	1	0	0	0	7	3	38	0
20190125											3	948	545	1493	12	0	3	0	0	0	0	4	34	0
20190126							1				2	1454	713	2167	29	0	3	4	9	7	34	3	281	0
20190127											3	716	453	1169	10	0	0	0	0	0	2	2	35	0
20190128/1											3	1117	829	1946	12	0	6	0	0	0	0	4	36	0
20190128/2											3	893	444	1337	14	1	6	0	0	0	0	2	29	0
20190129											3	728	246	974	18	0	1	0	0	0	0	1	14	0
20190131/1											3	552	420	972	16	0	0	0	0	0	0	2	33	0
20190131/2											3	948	867	1815	37	0	0	0	0	0	0	5	38	0
20190203											3	411	617	1028	12	0	0	0	0	0	0	5	34	1
20190204/1											3	1760	734	2494	35	2	21	0	0	0	1	4	79	0
20190205/1							1				2	2014	1490	3504	47	2	20	0	1	0	13	10	245	0
20190205/2		1									1	1243	1413	2656	28	0	12	0	0	0	4	7	88	0
20190206							1				2	884	683	1567	10	0	0	0	0	0	0	3	44	0
20190207											3	767	506	1273	16	0	1	0	0	0	0	2	21	0
20190208/1		1									1	371	382	753	11	0	0	0	0	0	8	0	24	0
20190209											3	943	1093	2036	18	0	0	0	0	0	4	7	69	0
20190211/1											3	1280	473	1753	20	0	9	0	0	0	0	1	31	0
20190212											3	340	259	599	11	0	0	0	0	0	0	3	32	0
20190214		1									1	507	93	600	9	0	0	0	0	0	0	0	12	0
20190215											3	849	398	1247	17	0	0	0	0	0	11	3	67	0
20190217				1							1	627	434	1061	12	0	1	0	0	0	0	3	22	0
20190218											3	613	455	1068	10	0	0	0	0	0	0	3	38	0
20190220/1							1				2	1890	1444	3334	54	10	13	0	0	0	0	6	200	0
20190220/2											3	1133	267	1400	25	0	8	0	0	0	7	3	47	1
20190221											3	631	484	1115	14	0	0	0	0	0	0	3	34	0
20190223											3	1096	280	1376	25	0	10	0	0	0	3	4	75	1
20190224		1					1				1	721	464	1185	16	0	0	0	0	0	0	3	57	0
20190225											3	948	111	1059	14	1	0	0	0	0	11	0	73	0
20190226											3	838	241	1079	18	0	0	0	0	0	0	1	50	0
20190227											3	530	273	803	9	0	0	0	0	0	0	2	20	0
20190228/1				1							1	640	174	814	19	0	5	0	0	0	0	1	23	0
20190228/2							1				2	414	225	639	7	0	0	0	0	0	0	2	15	0
20190228/3											3	1414	223	1637	27	0	5	0	0	0	3	2	60	1
20190301							1				2	993	589	1582	25	0	0	0	0	0	0	4	34	1
20190303		1									1	1129	1859	2988	22	0	0	0	5	1	0	9	93	0
20190304					1						1	806	412	1218	11	0	0	0	0	0	0	2	35	0
20190305		1									1	689	143	832	20	0	0	0	0	0	0	3	25	0
20190306									1		2	661	625	1286	12	0	0	0	0	0	0	5	24	0
20190307/2											3	716	243	959	18	0	0	0	0	1	0	1	20	0
20190309		1									1	253	786	1039	15	0	2	0	0	0	1	3	22	0
20190310/1											3	1753	245	1998	24	2	0	0	0	0	23	2	288	1
20190310/2											3	1117	158	1275	19	2	0	0	0	0	6	0	157	0
20190311/1											3	1472	343	1815	16	0	0	0	0	0	7	2	96	0
20190311/2											3	1212	456	1668	25	0	0	0	0	0	0	3	41	0
20190314											3	1480	754	2234	51	2	1	0	0	0	10	7	84	0
20190315/1				1							1	1728	482	2210	34	1	1	0	0	0	23	3	264	0
20190315/2							1				2	872	310	1182	16	0	0	0	0	0	0	2	50	0
20190316							1				2	1341	618	1959	29	0	9	0	0	0	1	3	64	1
20190317											3	977	368	1345	9	0	1	1	7	0	4	4	40	2
20190318/1							1				2	301	56	357	6	0	0	0	0	0	0	1	6	0
20190318/2		1									1	233	226	459	8	0	0	0	0	0	0	2	10	0
20190319		1									1	1198	256	1454	27	0	5	0	0	0	0	4	45	2
20190320/1							1				2	387	88	475	9	0	0	0	0	0	0	0	68	0
20190320/2							1				2	1372	755	2127	57	4	15	1	1	0	2	8	361	0
20190321											3	323	229	552	8	0	0	0	0	0	0	2	23	0
20190322							1				2	157	142	299	4	0	0	0	0	0	0	1	5	0
20190323											3	401	149	550	14	0	0	0	0	0	0	2	8	0
20190325							1				2	764	285	1049	12	1	4	0	0	0	7	2	58	1
20190327											3	816	560	1376	9	0	0	0	0	0	0	5	52	0
20190328											3	2027	1242	3269	41	0	15	0	1	0	8	9	94	0
20190329							1				2	1380	540	1920	24	1	7	0	0	1	2	3	95	0
20190330							1				2	639	314	953	9	0	0	0	0	0	0	1	23	0
20190331											3	801	523	1324	12	0	0	0	0	0	5	3	65	0
20190402											3	1214	606	1820	35	3	8	0	0	0	0	1	62	0
20190405											3	1668	786	2454	28	0	19	0	0	0	10	3	90	1
20190406		1									1	770	524	1294	15	0	0	1	0	0	2	2	83	0
20190407							1				2	2316	1075	3391	49	2	22	0	0	0	24	9	180	0
20190408											3	1051	393	1444	18	0	0	0	0	0	1	3	47	0
20190409							1				2	773	463	1236	10	0	0	0	0	0	0	2	52	0
20190410											3	1357	134	1491	18	0	8	0	0	0	5	1	45	0
20190411											3	616	372	988	13	0	0	0	0	0	0	3	31	1
20190412/2		1									1	654	255	909	13	0	0	0	0	0	0	1	28	0
20190414											3	803	90	893	9	0	4	0	0	0	0	0	23	0
20190415							1				2	928	468	1396	11	0	0	0	0	0	5	2	57	0
20190416											3	1331	145	1476	28	0	0	0	0	0	4	1	69	0
20190417							1				2	723	283	1006	9	0	2	0	0	0	8	2	81	0
20190418											3	511	182	693	10	0	0	0	0	0	0	1	14	0
20190419											3	682	78	760	11	0	0	0	0	0	9	0	31	0
20190420							1				2	567	543	1110	10	0	0	0	0	0	0	4	7	0
20190421/1					1						1	1478	93	1571	11	20	16	0	0	0	0	1	31	0
20190422/1											3	711	701	1412	12	0	0	0	0	0	0	8	42	0
20190422/2											3	609	207	816	5	0	0	0	0	0	0	2	12	0
20190423/1		1									1	869	308	1177	12	0	2	0	0	0	5	1	61	0
20190423/2											3	320	75	395	7	0	0	0	0	0	0	0	17	0
20190423/3											3	720	290	1010	11	0	0	0	0	0	3	2	54	0
20190425											3	475	85	560	7	0	0	0	0	0	0	0	12	1
20190426											3	1198	96	1294	7	0	4	0	0	0	3	0	91	0
20190427							1				2	553	242	795	11	0	0	0	0	0	0	1	31	0
20190429/1											3	2741	2949	5690	177	15	1	0	0	0	30	22	837	0
20190429/2											3	1200	670	1870	29	4	2	0	0	0	3	7	53	0
20190430		1									1	522	384	906	6	2	0	0	0	0	0	2	31	0
20190502											3	1134	505	1639	22	2	5	0	0	0	0	3	39	1
20190504											3	945	337	1282	14	2	0	0	0	0	3	2	29	0
20190505							1				2	516	251	767	9	0	0	0	0	0	0	1	23	0
20190507/1				1							1	537	139	676	14	0	0	0	0	0	11	0	24	2
20190507/2				1							1	640	556	1196	11	0	0	0	0	0	0	3	36	0
20190508							1				2	825	371	1196	9	0	0	0	0	0	0	2	40	0
20190510											3	503	122	625	7	0	0	0	0	0	0	0	4	0
20190511											3	763	370	1133	9	0	0	0	1	0	1	3	36	0
20190512		1					1				1	1290	552	1842	13	0	1	0	0	0	6	2	97	0
20190513							1				2	996	137	1133	9	0	0	0	0	0	9	0	81	0
20190514				1							1	302	123	425	9	0	2	0	0	0	0	0	6	0
20190515											3	706	537	1243	9	0	0	0	0	0	0	2	44	0
20190516											3	1078	290	1368	39	3	15	18	0	0	10	2	127	0
20190517											3	860	320	1180	8	0	1	0	0	0	8	1	42	0
20190518											3	616	525	1141	8	0	0	0	0	0	0	3	38	0
20190519							1				2	1668	682	2350	25	1	14	0	2	0	2	3	61	0
20190520											3	436	300	736	7	0	0	0	0	0	0	1	11	0
20190521											3	757	573	1330	17	0	1	0	1	0	0	4	35	0
20190522											3	1277	425	1702	9	0	3	0	1	0	24	1	206	0
20190523							1				2	1168	152	1320	22	0	23	2	0	0	0	2	36	0
20190524							1				2	875	567	1442	10	0	1	0	0	0	0	4	59	0
20190525											3	1292	203	1495	21	0	7	0	0	0	7	1	43	2
20190526											3	1430	316	1746	10	1	0	0	0	0	0	1	122	0
20190527		1									1	719	466	1185	12	0	1	0	0	0	2	3	43	0
20190528/1							1				2	892	381	1273	17	1	0	0	0	0	2	1	50	1
20190528/2							1				2	495	126	621	8	0	0	0	0	0	0	2	106	0
20190530											3	834	375	1209	9	0	0	1	0	0	8	2	63	0
20190531/1							1				2	612	169	781	10	0	1	0	0	0	0	1	21	0
20190531/2							1				2	1562	420	1982	24	0	5	0	0	0	59	5	159	0
20190602											3	1630	637	2267	12	0	0	0	0	0	28	2	156	0
20190604/1											3	1191	101	1292	10	0	0	0	0	0	0	1	57	0
20190604/2							1				2	1430	683	2113	17	0	15	0	0	1	0	2	49	0
20190605				1							1	597	178	775	14	0	5	0	0	0	0	1	15	0
20190608											3	1357	1458	2815	52	5	0	0	1	0	4	7	68	0
20190609											3	843	330	1173	8	0	0	0	0	0	0	1	22	0
20190611											3	890	1090	1980	14	0	0	0	1	0	0	8	45	0
20190612							1				2	719	87	806	7	0	0	0	0	0	0	0	16	0
20190613											3	1535	445	1980	50	2	8	0	1	0	0	4	55	0
20190614											3	2344	1583	3927	34	0	28	1	2	0	4	10	192	1
20190615											3	939	182	1121	14	0	0	0	0	0	0	2	65	0
20190616											3	1655	235	1890	31	1	23	1	0	0	3	1	69	0
20190617											3	1446	495	1941	47	1	4	1	0	0	5	4	113	1
20190618		1									1	502	151	653	5	0	0	0	0	0	0	1	9	0
20190619											3	2335	1948	4283	60	0	46	0	2	1	4	15	209	0
20190620							1				2	1472	106	1578	16	2	9	0	0	0	3	0	45	0
20190621											3	686	120	806	6	0	0	0	0	0	2	0	24	0
20190622											3	907	81	988	10	45	0	1	0	0	0	0	41	0
20190623											3	1253	86	1339	20	0	16	0	0	0	0	0	24	0
20190624		1									1	971	108	1079	11	0	1	1	0	0	0	0	20	0
20190625							1				2	354	227	581	16	4	2	0	0	0	0	3	10	0
20190626							1				2	769	182	951	6	0	0	0	0	0	0	2	9	0
20190627							1				2	600	92	692	9	0	0	0	0	0	0	0	14	0
20190628							1				2	1711	488	2199	24	2	32	0	1	0	5	3	113	0
20190629	1	1									1	676	102	778	14	1	0	0	0	0	0	0	8	1
20190630							1				2	205	102	307	8	0	0	0	0	0	0	0	2	0
20190703							1				2	1182	1061	2243	42	1	28	0	0	0	5	6	93	0
20190704											3	1390	1197	2587	12	0	1	0	6	2	8	8	123	0
20190706											3	887	401	1288	14	0	0	0	0	0	0	1	63	0
20190708							1				2	1026	362	1388	9	1	0	0	0	4	8	1	81	0
20190711											3	1852	662	2514	30	1	16	0	0	0	0	4	59	0
20190712							1				2	1008	356	1364	11	1	0	1	0	0	6	2	53	0
20190713											3	272	111	383	10	0	1	0	0	0	1	0	15	0
20190716											3	702	336	1038	9	0	2	0	0	0	0	2	18	0
20190718											3	1054	491	1545	15	0	0	0	3	0	7	2	56	0
20190722											3	1218	859	2077	13	0	0	0	0	0	18	3	340	3
20190724		1									1	1200	382	1582	9	0	1	1	2	1	2	1	58	0
20190725											3	601	122	723	6	0	12	0	0	0	0	0	10	0
20190726											3	483	130	613	6	0	0	0	0	0	2	0	26	0
20190730							1				2	658	347	1005	8	1	0	0	0	0	0	1	18	0
20190804											3	914	638	1552	16	0	0	0	0	0	0	3	20	1
20190807											3	3255	2131	5386	33	1	21	0	0	0	54	8	284	2
20190808											3	2077	684	2761	14	1	0	0	4	1	31	4	190	0
20190813											3	794	211	1005	2	23	0	5	0	0	12	1	46	0
20190815											3	1522	766	2288	41	5	0	5	0	0	12	5	100	0
20190816		1									1	1044	451	1495	11	0	0	0	0	0	0	2	78	1
20190817											3	806	131	937	19	1	0	0	0	0	9	0	105	0
20190818											3	1044	222	1266	14	0	0	0	0	0	0	1	18	0
20190819											3	1390	608	1998	19	0	1	0	0	0	0	3	59	0
20190821											3	951	573	1524	13	1	1	1	0	0	0	3	29	0
20190824											3	571	258	829	17	0	2	0	0	0	4	3	5	0
20190825/2							1				2	898	233	1131	14	0	0	0	0	0	0	1	15	0
20190826											3	1539	1475	3014	27	0	9	0	0	0	4	4	327	1
20190827											3	811	475	1286	13	0	0	0	0	0	0	2	30	0
20190828											3	770	332	1102	17	0	5	0	0	0	0	2	17	1
20190830											3	723	198	921	10	0	0	0	0	0	0	0	12	0
20190902											3	1203	336	1539	19	2	0	0	0	0	12	2	38	0
20190909											3	730	294	1024	11	1	0	0	0	0	0	2	17	0
20190913											3	690	820	1510	18	1	0	0	0	0	0	2	55	0
20190915							1				2	983	297	1280	12	0	0	1	0	0	1	1	38	1
20190916											3	1347	244	1591	17	0	14	0	0	0	10	0	56	0
20190920							1				2	1328	256	1584	18	0	10	0	0	0	2	0	43	0
20190921							1				2	1756	481	2237	10	0	0	0	0	0	7	1	175	0
20190922/1							1				2	1501	554	2055	16	0	4	12	0	0	4	1	67	1
20190922/2											3	664	439	1103	5	0	0	0	0	0	0	1	21	0
20190923/2											3	1223	788	2011	23	1	13	0	0	0	3	5	43	0
20190924											3	556	230	786	11	0	0	0	0	0	0	1	7	0
20190925		1									1	1311	690	2001	23	1	10	0	0	0	0	4	104	0
20190926											3	837	261	1098	10	0	5	0	0	0	0	1	41	0
20190927											3	391	226	617	3	0	0	0	0	0	1	0	10	0
20190928/1											3	608	227	835	3	0	0	0	0	0	0	0	20	0
20190928/2											3	1107	291	1398	25	0	13	0	0	0	0	2	37	0
20190929											3	1076	324	1400	15	0	7	0	0	0	0	1	71	0
20191001/2											3	572	952	1524	15	0	1	0	0	0	0	5	29	1
20191002							1				2	819	310	1129	6	1	2	0	0	0	2	0	118	0
20191003		1									1	291	373	664	8	0	0	0	0	0	0	1	6	0
20191004											3	883	521	1404	30	5	0	0	0	0	0	3	94	0
20191005							1				2	1126	348	1474	9	2	11	2	0	0	0	1	16	0
20191006							1				2	1078	502	1580	21	4	6	0	0	0	4	2	114	0
20191008											3	1005	492	1497	12	0	14	0	0	0	0	2	40	0
20191009											3	906	595	1501	12	0	0	0	0	0	0	2	135	0
20191010							1				2	915	428	1343	14	0	0	0	0	0	3	0	62	0
20191011											3	964	412	1376	19	0	0	0	0	0	0	0	14	0
20191012											3	1380	423	1803	9	0	10	0	0	0	1	0	200	0
20191013											3	1378	542	1920	16	1	4	0	0	0	7	1	62	0
20191015							1				2	1194	757	1951	23	0	17	0	1	0	0	3	35	0
20191016											3	1440	1109	2549	41	2	2	1	0	0	3	2	115	1
20191017							1				2	819	591	1410	11	0	0	0	0	0	0	2	15	0
20191018							1				2	1825	741	2566	23	1	0	0	0	0	20	3	172	0
20191019											3	537	615	1152	4	0	0	0	0	0	0	2	25	0
20191020							1				2	974	525	1499	26	2	0	0	0	0	0	2	19	0
20191021											3	1173	1008	2181	37	1	8	1	0	0	0	3	39	1
20191022							1				2	1424	327	1751	24	2	0	0	0	0	1	1	92	0
20191023							1				2	1801	380	2181	24	0	11	0	1	0	9	0	111	0
20191024											3	831	723	1554	14	0	0	0	0	0	2	1	32	1
20191025											3	2788	727	3515	16	1	7	1	0	0	10	2	836	1
20191026											3	1512	368	1880	26	3	14	0	0	0	3	1	77	0
20191027							1				2	1073	809	1882	23	1	2	0	0	0	0	3	46	0
20191028							1				2	1691	1285	2976	34	2	1	0	0	0	0	3	221	1
20191029							1				2	1446	454	1900	31	0	15	0	2	0	2	1	50	0
20191030											3	1493	505	1998	7	1	7	0	0	0	14	0	122	0
20191031							1				2	1251	731	1982	32	0	15	0	0	0	8	1	52	0
20191102											3	2310	2250	4560	31	0	50	2	0	0	4	8	200	1
20191103/2											3	826	453	1279	7	0	0	0	0	0	1	0	21	0
20191104											3	1166	462	1628	31	5	1	0	0	0	1	2	134	0
20191105											3	1394	468	1862	24	1	23	0	0	0	0	2	73	0
20191106							1				2	2115	462	2577	36	0	0	0	0	0	18	1	300	0
20191107											3	384	359	743	9	0	0	0	0	0	0	0	11	0
20191108											3	1157	1053	2210	38	4	17	0	0	0	6	5	32	0
20191109							1				2	826	876	1702	31	0	0	0	0	0	0	4	38	0
20191111											3	803	321	1124	9	0	2	0	0	0	8	0	50	0
20191112											3	1232	484	1716	23	0	31	1	0	0	0	4	68	0
20191113											3	1428	605	2033	22	3	1	0	0	0	14	3	131	0
20191114											3	1117	498	1615	18	1	13	0	0	0	4	1	48	1
20191115							1				2	1069	682	1751	29	0	15	1	0	0	1	4	56	0
20191116	1										1	917	321	1238	17	2	0	0	0	0	0	0	30	0
20191117											3	589	300	889	2	0	12	4	0	0	2	0	35	0
20191118											3	495	312	807	2	0	0	0	0	0	0	0	6	0
20191119											3	599	310	909	3	0	1	0	0	0	0	0	64	0
20191120											3	1811	385	2196	9	1	1	0	0	0	4	0	241	0
20191121/2							1				2	418	298	716	6	1	0	0	0	0	2	0	8	0
20191122							1				2	850	297	1147	12	2	0	0	0	0	0	0	41	0
20191123											3	2011	619	2630	25	1	32	0	0	0	10	1	173	0
20191124											3	525	276	801	7	0	0	0	0	0	0	0	8	0
20191125							1				2	866	1425	2291	29	3	7	0	0	0	1	3	74	0
20191126											3	1539	875	2414	25	1	1	0	2	0	20	3	224	0
20191127							1				2	1145	305	1450	19	2	10	0	0	0	0	3	17	0
20191129											3	825	389	1214	21	0	0	0	0	0	1	2	26	0
20191130							1				2	1203	548	1751	14	0	5	0	0	0	0	1	268	0
20191201							1				2	559	288	847	10	0	0	0	0	0	3	0	6	0
20191202											3	1679	468	2147	21	1	0	0	0	0	8	1	242	0
20191203											3	918	318	1236	11	0	0	0	0	0	2	0	48	0
20191204							1				2	940	329	1269	19	2	0	0	0	0	0	0	43	0
20191205											3	1054	358	1412	32	0	4	0	13	1	15	1	136	0
20191206							1				2	710	565	1275	11	3	2	0	0	0	0	2	3	0
20191207		1									1	720	366	1086	5	0	0	0	1	0	13	0	37	0
20191211											3	660	358	1018	15	1	0	0	0	0	0	1	60	1
20191212											3	500	401	901	15	0	11	0	0	0	0	2	7	0
20191213											3	683	494	1177	13	0	0	0	0	0	0	1	10	1
20191215							1				2	2093	585	2678	30	0	30	0	0	0	0	2	611	0
20191216											3	685	379	1064	6	0	3	0	0	0	1	0	28	1
20191218											3	492	613	1105	7	0	0	0	0	0	0	1	6	0
20191220											3	903	651	1554	16	1	3	0	0	0	0	4	120	1
20191221	1										1	743	395	1138	9	14	2	15	2	0	3	0	25	0
20191222/1											3	567	489	1056	4	0	0	0	0	0	0	1	12	0
20191222/2											3	579	417	996	8	0	0	0	0	0	0	1	6	0
20191223											3	1686	429	2115	18	44	3	38	0	0	6	0	131	0
20191224											3	811	496	1307	12	0	0	0	0	0	0	1	23	0
20191226											3	1231	725	1956	32	0	4	1	0	0	0	1	41	0
20191227/1							1				2	829	772	1601	15	0	2	0	0	0	4	1	61	1
20191227/2							1				2	709	544	1253	9	0	0	0	0	0	0	1	6	0
20191228		1									1	940	508	1448	10	0	2	0	0	0	19	0	86	0
20191231											3	987	539	1526	20	1	10	0	0	0	0	1	15	0
20200101											3	1815	1024	2839	27	2	0	0	0	0	22	3	309	1
20200102											3	1093	524	1617	20	2	5	0	0	0	0	1	37	0
20200105											3	2155	684	2839	45	3	39	0	0	0	3	5	142	0
20200106											3	1182	546	1728	13	1	2	4	2	0	3	2	72	0
20200107											3	662	513	1175	7	0	0	0	0	0	0	3	26	0
20200108											3	1588	658	2246	23	2	35	1	0	0	0	2	57	0
20200109							1				2	918	796	1714	19	0	2	0	1	0	0	1	20	0
20200112											3	1360	810	2170	24	1	12	0	0	0	1	1	134	0
20200113											3	850	655	1505	23	5	0	0	0	0	0	1	15	0
20200114											3	1343	684	2027	23	3	9	1	0	0	5	2	53	0
20200115											3	1093	703	1796	20	0	4	0	0	0	1	2	71	0
20200117											3	498	647	1145	9	0	0	0	0	0	0	1	7	0
20200118											3	881	697	1578	9	2	0	0	0	0	7	1	44	0
20200119											3	746	791	1537	3	0	0	0	0	0	0	2	25	0
20200121											3	3407	1831	5238	47	0	6	0	4	1	71	3	892	1
20200124											3	1048	977	2025	24	0	3	0	0	0	0	3	33	0
20200125											3	1121	939	2060	23	2	3	0	0	0	12	2	51	0
20200126											3	2405	940	3345	17	1	15	0	0	0	2	2	617	0
20200129											3	1552	811	2363	22	2	33	0	0	0	1	3	180	0
20200130							1				2	953	1710	2663	18	0	0	0	0	0	0	4	63	0
20200207											3	3690	1446	5136	39	1	97	1	0	0	10	5	475	0
20200208											3	1076	640	1716	18	0	18	1	0	0	0	1	24	0
20200217											3	1098	749	1847	10	0	0	0	0	0	0	2	40	1
20200218											3	1673	804	2477	28	2	25	0	1	0	16	2	89	0
20200220											3	936	488	1424	22	3	0	1	0	0	2	0	32	0
20200221											3	1980	859	2839	30	2	39	0	1	0	6	2	125	0
20200226											3	1071	704	1775	21	0	1	0	0	0	0	1	89	0
20200228											3	1677	699	2376	19	2	21	0	1	0	0	2	138	0
20200301											3	685	533	1218	7	0	0	0	0	0	0	1	24	1
20200303							1				2	792	242	1034	9	1	0	0	0	0	0	0	30	0
20200304				1			1				1	569	251	820	13	1	0	0	0	0	0	1	6	0
20200305	1										1	1085	414	1499	10	11	0	5	0	0	3	1	76	0
20200307/2											3	543	282	825	9	0	0	0	0	0	0	1	12	0
20200308							1				2	996	264	1260	31	2	5	0	0	0	0	0	14	0
20200310											3	630	274	904	7	1	0	0	0	0	0	0	12	0
20200311/1							1				2	1569	403	1972	11	0	0	0	0	0	32	0	137	1
20200311/2							1				2	762	533	1295	17	0	0	0	0	0	4	1	67	0
20200313							1				2	662	331	993	24	0	0	0	0	0	0	1	16	0
20200314							1				2	947	280	1227	16	1	0	0	0	0	1	0	58	0
20200315											3	696	414	1110	16	0	3	0	1	0	8	1	35	0
20200316							1				2	494	509	1003	14	0	1	0	0	0	0	4	25	0
20200317/1	1						1				1	1744	4240	5984	53	4	0	1	0	3	17	21	755	1
20200317/2											3	565	270	835	8	6	0	0	0	2	0	0	18	0
20200318							1				2	937	254	1191	5	0	0	0	0	0	4	0	45	0
20200320							1				2	402	376	778	6	0	0	0	0	0	0	2	6	0
20200321	1						1				1	489	527	1016	6	4	4	17	0	0	2	3	62	0
20200322											3	2279	1010	3289	21	3	0	1	0	0	14	4	548	0
20200323							1				2	813	283	1096	7	0	0	0	0	0	1	0	9	0
20200324							1				2	544	299	843	9	1	0	0	0	0	0	2	32	0
20200325											3	497	275	772	6	0	0	0	0	0	0	0	7	0
20200328							1				2	1472	965	2437	36	5	0	0	0	0	12	6	146	0
20200329							1				2	1507	413	1920	6	15	25	5	0	0	4	1	145	0
20200330/2							1				2	660	309	969	22	3	0	0	0	0	0	2	19	0
20200331							1				2	1386	1212	2598	48	2	35	1	0	0	3	7	116	0
20200401/1							1				2	616	247	863	12	1	0	0	0	0	0	0	9	0
20200401/2											3	463	313	776	6	2	0	0	0	0	0	3	10	0
20200403											3	601	362	963	13	0	0	0	0	0	0	2	21	0
20200404											3	524	257	781	5	1	0	0	0	0	1	0	16	1
20200406/2	1	1									1	569	266	835	6	5	0	0	0	0	0	0	12	0
20200406/3											3	362	288	650	7	9	0	4	0	0	0	0	10	0
20200407							1				2	380	305	685	6	5	0	0	0	0	0	0	10	0
20200408/2		1									1	1076	489	1565	33	38	12	0	4	0	0	5	37	0
20200409								1			2	552	285	837	15	15	3	0	1	0	0	1	9	0
20200410							1				2	645	273	918	21	21	0	0	0	0	0	1	24	0
20200412							1				2	1279	1218	2497	36	65	4	0	1	0	3	7	142	0
20200413/2											3	1575	270	1845	17	15	5	0	0	0	2	0	238	1
20200414/2											3	642	245	887	10	0	0	0	0	0	0	1	23	0
20200415/1											3	243	216	459	2	1	0	0	0	0	0	0	2	1
20200415/2											3	1220	802	2022	29	0	12	0	1	0	3	4	89	2
20200416											3	714	242	956	23	2	7	0	0	0	0	0	18	0
20200417/1	1										1	1880	345	2225	15	0	9	0	3	2	15	3	297	1
20200417/2											3	975	274	1249	9	11	3	11	3	0	8	0	85	1
20200418											3	863	294	1157	9	0	0	0	0	0	7	1	25	0
20200419											3	713	279	992	4	1	0	0	0	0	5	0	20	0
20200423/2											3	697	446	1143	13	0	13	0	0	0	1	1	19	0
20200426											3	864	383	1247	32	4	0	0	0	0	0	2	16	0
20200427/1							1				2	679	517	1196	15	2	0	0	0	0	0	1	10	0
20200427/2							1				2	583	323	906	19	4	0	0	0	0	0	2	11	0
20200428											3	738	281	1019	6	3	2	0	1	0	3	0	31	0
20200501							1				2	360	510	870	2	0	0	0	0	0	0	1	10	0
20200502							1				2	524	257	781	3	0	0	0	0	0	2	0	32	0
20200503/2							1				2	632	828	1460	11	0	3	0	0	0	2	3	38	0
20200506							1				2	846	385	1231	12	2	2	0	0	0	8	2	171	0
20200507											3	401	285	686	4	0	0	0	0	0	0	0	10	0
20200508											3	635	329	964	9	0	17	0	0	0	0	1	24	0
20200510											3	675	283	958	11	2	0	0	0	0	1	0	20	0
20200512											3	660	504	1164	21	0	0	0	0	0	1	2	26	0
20200514							1				2	521	299	820	7	0	0	0	0	0	0	0	19	0
20200515							1				2	1823	681	2504	35	1	22	0	1	0	4	7	200	0
20200516											3	512	304	816	15	1	1	0	0	0	0	0	11	0
20200519							1				2	849	371	1220	1	0	0	0	0	0	12	0	59	0
20200521											3	3168	1214	4382	15	0	1	0	5	1	44	5	596	2
20200524											3	604	336	940	8	1	0	0	0	0	0	0	17	0
20200527											3	717	569	1286	9	0	5	0	0	0	0	2	15	0
20200530							1				2	1358	328	1686	16	1	0	0	0	0	2	0	64	0
20200531/2											3	396	325	721	12	0	0	0	0	0	3	2	14	0
20200601											3	3482	1144	4626	23	0	0	2	0	1	38	5	315	2
20200602/1		1									1	2147	480	2627	24	0	12	0	2	0	10	3	172	0
20200602/2											3	1777	517	2294	14	0	0	0	0	0	15	3	486	0
20200603							1				2	2648	530	3178	21	0	6	0	0	0	25	3	193	0
20200604/1											3	1865	372	2237	6	0	0	0	0	0	3	2	100	0
20200604/2											3	646	357	1003	5	0	0	0	0	0	0	0	1	0
20200606											3	1895	589	2484	32	0	34	0	0	0	6	2	111	1
20200608											3	1980	727	2707	38	2	11	0	0	0	5	1	140	0
20200609									1		2	1416	426	1842	26	0	15	0	0	0	3	0	664	0
20200611				1							1	723	375	1098	3	0	0	0	1	0	5	0	54	0
20200614		1									1	840	420	1260	7	1	0	0	0	0	0	0	13	0
20200615	1										1	616	559	1175	11	0	8	0	0	0	0	1	21	0
20200623							1				2	769	469	1238	7	0	2	0	0	0	0	0	104	0
20200624							1				2	546	492	1038	5	0	0	0	0	0	0	0	5	0
20200625/1							1				2	4827	2404	7231	43	4	0	0	0	0	50	9	1346	1
20200626							1				2	1316	609	1925	17	0	0	1	0	0	4	2	114	0
20200627							1				2	1225	1772	2997	22	0	10	0	0	0	7	6	78	0
20200628							1				2	1349	1024	2373	27	1	19	0	0	0	0	4	61	1
20200701							1				2	892	883	1775	11	2	0	0	0	0	8	2	51	0
20200702							1				2	1043	1045	2088	9	0	8	0	0	0	2	2	68	0
20200703							1				2	2726	1013	3739	22	0	0	0	1	0	23	2	468	1
20200706		1									1	1073	602	1675	4	1	0	0	0	0	2	0	180	0
20200709							1				2	826	590	1416	20	4	3	1	0	0	0	0	13	0
20200710							1				2	797	971	1768	15	0	6	0	0	0	0	2	17	0
20200712						1					2	1673	603	2276	17	42	1	20	1	0	3	0	102	1
20200721											3	920	518	1438	11	2	8	0	0	0	0	0	15	0
20200722											3	634	546	1180	11	0	0	0	0	0	0	0	8	0
20200723							1				2	2267	761	3028	27	1	6	1	1	0	13	2	224	1
20200725/1						1					2	3067	697	3764	11	58	30	19	8	38	51	2	388	0
20200725/2							1				2	1218	526	1744	24	0	0	0	1	0	1	0	57	0
20200726							1				2	747	547	1294	8	0	0	0	0	0	0	0	14	0
20200727											3	958	514	1472	7	0	0	1	0	0	0	0	48	0
20200728							1				2	640	832	1472	5	0	0	0	0	0	16	1	13	0
20200801							1				2	1742	712	2454	11	0	0	0	0	0	1	2	455	0
20200804							1				2	1141	833	1974	7	0	0	0	0	0	0	1	116	0
20200811						1					2	580	349	929	18	1	0	1	0	0	3	0	64	0
20200812							1				2	638	309	947	10	0	0	0	0	0	0	0	8	0
20200815							1				2	577	591	1168	13	0	0	0	0	0	0	1	14	1
20200816							1				2	1295	732	2027	10	1	1	0	1	1	6	2	150	0
20200820/2							1				2	1718	960	2678	42	3	25	1	0	0	10	3	196	0
20200823	1										1	330	267	597	18	0	0	0	0	0	0	0	3	0
20200824/1							1				2	553	263	816	5	0	0	0	0	0	0	0	3	0
20200824/2											3	611	408	1019	12	0	0	0	0	0	0	1	22	1
20200826							1				2	621	268	889	15	0	0	0	0	0	0	0	12	0
20200829											3	716	307	1023	12	0	0	0	0	0	0	1	15	0
20200831							1				2	1813	894	2707	14	0	14	0	0	0	8	1	378	1
20200906							1				2	1131	440	1571	10	0	5	0	0	0	5	1	111	0
20200910							1				2	834	210	1044	9	0	0	0	0	0	5	0	54	0
20200912											3	660	675	1335	21	0	0	0	0	0	0	2	25	0
20200914							1				2	1254	1007	2261	8	1	5	0	0	0	19	1	208	0
20200916		1									1	730	680	1410	18	0	3	0	0	0	0	2	13	0
20200917							1				2	500	326	826	7	0	0	0	0	0	0	1	16	0
20200919											3	579	374	953	6	0	0	0	0	0	0	1	11	0
20200921							1				2	665	267	932	12	0	0	0	0	0	0	2	13	0
20200926							1				2	1154	823	1977	8	0	4	0	0	0	12	1	118	0
20200927/2							1				2	849	746	1595	15	0	0	0	0	0	2	1	77	0
20200929											3	719	314	1033	18	2	0	0	0	0	0	1	32	0
20201001							1				2	314	316	630	4	0	0	0	0	0	0	1	6	0
20201002/1							1				2	310	282	592	7	0	0	0	0	0	1	2	6	0
20201002/2											3	740	293	1033	6	0	0	0	0	0	3	0	49	0
20201007											3	630	352	982	10	0	1	0	0	0	0	1	13	1
20201009							1				2	928	240	1168	11	0	6	0	0	0	0	0	36	1
20201015											2	1159	271	1430	11	0	3	0	0	0	0	0	168	0
20201017						1					2	575	311	886	15	4	0	0	0	0	0	0	12	0
20201018							1				2	461	359	820	11	0	0	0	0	0	1	0	12	0
20201019							1				2	687	396	1083	9	0	0	0	0	0	5	0	26	0
20201020		1									1	926	285	1211	12	0	0	0	0	0	5	0	137	1
20201023							1				2	232	214	446	3	0	0	0	0	0	1	0	7	0
20201028									1		2	883	838	1721	18	0	0	0	0	0	1	3	25	0
20201029											3	1378	1160	2538	33	2	3	0	0	0	13	1	240	0
20201031							1				2	422	205	327	7	0	1	0	0	0	0	0	14	0
20201101							1				2	371	236	607	16	0	0	0	0	0	0	1	10	0
20201102											3	546	197	743	8	0	0	0	0	0	0	0	22	0
20201104/1							1				2	450	196	646	8	0	0	0	0	0	0	0	15	0
20201104/2							1				2	1299	882	2181	23	0	9	0	1	0	1	2	109	0
20201106							1				2	855	555	1410	12	0	0	0	0	0	19	0	138	0
20201107											3	480	280	760	7	1	0	0	0	0	3	0	13	0
20201109											3	669	486	1155	18	6	0	0	0	0	1	2	16	0
20201110									1		2	294	253	547	4	0	0	0	0	0	0	2	2	0
20201111				1							1	207	229	436	7	0	0	0	0	0	0	0	3	0
20201114											3	766	339	1105	8	0	0	0	0	0	1	1	60	0
20201115/1							1				2	431	205	636	3	0	2	0	0	0	0	0	4	0
20201115/2							1				2	396	215	611	4	3	0	0	0	0	0	0	6	0
20201116											3	316	222	538	4	0	0	0	0	0	0	0	2	0
20201119/1		1									1	196	217	413	5	0	0	0	0	0	0	0	0	0
20201119/2							1				2	328	236	564	3	0	0	0	0	0	0	2	2	0
20201119/3							1				2	435	346	781	6	0	0	0	0	0	0	1	4	0
20201120											3	430	1323	1753	48	4	4	0	0	0	12	2	102	0
20201121							1				2	329	282	611	3	0	0	0	0	0	9	4	37	0
20201127											3	697	362	1059	15	0	4	0	0	0	2	2	25	0
20201130							1				2	155	324	479	4	0	0	0	0	0	0	2	3	0
20201202							1				2	393	399	792	2	0	0	0	0	0	3	2	21	0
20201206							1				2	993	354	1347	4	0	1	0	3	0	3	2	98	0
20201215							1				2	770	808	1578	14	0	0	0	0	0	9	2	79	0
20201226											3	638	220	858	7	0	0	0	0	0	0	0	4	0
20201231/2											3	308	166	474	5	0	1	0	0	0	0	0	0	0
20210101									1		2	465	191	656	7	0	0	0	0	0	1	0	9	0
20210106							1				2	396	435	831	2	0	0	1	0	0	0	5	22	0
20210107											3	294	134	428	2	1	0	0	0	0	0	0	6	0
20210110							1				2	560	133	693	5	0	0	0	0	0	0	0	13	0
20210112											3	288	126	414	6	0	0	0	0	0	0	0	6	0
20210114/1							1				2	439	133	572	5	0	0	0	0	0	0	0	3	0
202101116							1				2	444	406	850	11	0	2	0	0	0	1	2	11	0
20210118							1				2	534	176	710	8	2	0	0	0	0	4	0	41	1
20210120		1									1	1184	292	1476	7	1	0	0	0	0	13	0	139	1
20210121							1				2	1339	816	2155	6	0	0	2	0	0	15	1	308	0
20210123									1		2	240	162	402	3	0	0	0	0	0	2	0	30	0
20210129							1				2	1006	1024	2030	14	0	6	0	0	0	0	2	34	0
20210201				1							1	276	142	418	3	0	0	0	0	0	0	0	2	0
20210204											3	129	1361	2570	18	0	6	1	1	0	9	2	144	0
20210206							1				2	314	146	460	3	0	0	0	0	0	0	0	9	0
20210213							1				2	2088	800	2888	11	0	16	0	0	0	9	1	251	1
20210221						1					2	196	113	309	4	9	0	0	0	0	0	0	2	0
20210222/2							1				2	292	125	417	2	0	0	0	0	0	0	0	4	0
20210223				1							1	579	393	972	5	0	0	0	0	0	5	0	92	0
20210301							1				2	287	119	406	1	0	0	0	0	0	0	0	3	0
20210302											3	367	204	571	6	0	0	0	0	0	0	1	2	0
20210307/1							1				2	736	1341	2077	8	0	0	1	0	1	2	4	97	0
20210307/2							1				2	250	97	347	2	0	0	0	0	0	0	0	7	0
20210308							1				2	250	99	349	3	0	1	0	0	0	0	0	1	0
20210310											3	513	161	674	11	1	0	0	0	0	1	1	31	0
20210313							1				2	450	105	555	7	1	0	0	0	0	6	1	41	0
20210315							1				2	1056	433	1489	5	2	0	0	0	1	7	0	120	0
20210320		1									1	767	169	936	7	0	0	0	0	0	2	0	150	0
20210322/1							1				2	160	87	247	3	0	1	0	0	0	0	0	6	0
20210324/1							1				2	110	85	195	1	0	0	0	0	0	0	0	3	0
20210324/2											3	262	92	354	2	0	0	0	0	0	0	0	12	0
202010325							1				2	222	147	369	5	0	0	0	0	0	2	1	9	0
20210326											3	480	104	584	7	0	0	0	0	0	0	1	15	0
20210327							1				2	550	184	734	7	0	0	0	0	0	0	2	22	0
20210328							1				2	334	97	431	1	0	0	0	0	0	0	0	4	0
20210329											3	507	188	695	10	0	5	0	0	0	0	2	21	0
20210330											3	270	110	380	2	0	0	0	0	0	0	0	3	0
20210402											3	628	540	1168	3	2	3	0	0	0	0	1	18	0
20210403							1				2	344	109	453	4	0	0	0	0	0	0	0	8	0
20210406/1							1				2	1203	871	2074	17	0	1	0	0	0	0	2	62	0
20210407											3	239	102	341	3	1	0	0	0	0	0	0	3	0
20210408/1							1				2	577	462	1039	6	0	0	0	0	0	0	1	16	0
20210408/2							1				2	378	122	500	3	1	0	0	0	0	4	0	19	0
20210411							1				2	1214	638	1852	2	1	0	0	0	0	13	0	208	0
20210412/1											3	299	73	372	1	0	0	0	0	0	0	0	3	1
20210412/2											3	244	73	317	1	0	0	0	0	0	0	0	2	0
20210412/3											3	377	80	457	1	2	0	0	0	0	0	0	4	0
20210413							1				2	334	78	412	7	0	0	0	0	0	0	0	10	0
20210414/1							1				2	480	380	860	6	1	0	0	0	0	2	0	60	0
20210414/2											3	237	75	312	2	0	0	0	0	0	0	0	7	0
20210416		1									1	1394	636	2030	14	3	0	0	0	0	6	0	259	0
20210418							1				2	340	123	463	3	0	0	0	0	0	1	0	26	0
20210419/1							1				2	588	72	660	2	0	0	0	0	0	1	0	55	0
20210420		1									1	226	75	301	3	1	0	0	0	0	0	0	4	0
20210421/2											3	221	84	305	2	0	0	0	0	0	0	0	4	0
20210423							1				2	90	71	161	2	0	0	0	0	0	0	0	0	0
20210425											3	367	148	515	5	0	0	0	0	0	1	0	9	0
20210426							1				2	182	77	259	1	0	0	0	0	0	0	0	3	0
20210427											3	464	290	754	6	1	1	0	0	0	0	1	25	0
20210429											3	287	113	400	3	0	0	0	0	0	0	1	0	0
20210501							1				2	175	82	257	0	0	0	0	0	0	0	0	1	0
20210502							1				2	172	184	356	1	1	0	0	0	2	4	0	15	0
20210503							1				2	985	204	1189	7	0	0	1	0	0	1	0	61	0
20210505						1					2	160	81	241	0	0	0	0	0	0	0	0	5	0
20210506							1				2	192	78	270	3	0	0	0	0	0	0	0	0	0
20210507/2											3	185	87	272	1	0	0	0	0	0	0	0	2	0
20210510							1				2	185	86	271	1	0	0	0	0	0	0	0	1	0
20210511/1							1				2	175	89	264	1	0	0	0	0	0	0	0	0	0
20210517						1					2	115	80	195	2	0	0	1	0	0	0	0	1	0
20210518							1				2	117	82	199	1	0	0	0	0	0	0	0	0	0
20210519											3	131	89	220	2	0	0	0	0	0	0	0	4	0
20210521											3	146	100	246	2	0	0	0	0	0	0	0	2	0
20210525/1		1									1	191	99	290	2	0	0	0	0	0	0	0	5	0
20210525/2											3	272	106	378	2	0	1	0	0	0	0	0	2	0
20210526							1				2	459	126	585	6	0	0	0	0	0	1	0	14	0
20210531											3	576	574	1152	7	0	0	0	0	0	1	2	44	0
20210602											3	1499	462	1961	5	0	4	0	0	0	1	1	83	0
20210604											3	297	109	506	2	0	0	0	0	0	0	0	6	0
20210605	1										1	1073	645	1718	23	4	1	24	0	1	9	0	180	0
20210606							1				2	1253	325	1580	5	0	0	0	0	0	6	0	106	0
20210608							1				2	247	127	374	0	0	0	0	0	0	0	0	1	0
20210609											3	362	111	473	6	0	0	0	0	0	0	0	8	0
20210616							1				2	730	124	854	6	1	0	0	0	0	1	0	38	0
20210618							1				2	2161	897	3058	2	1	0	0	0	0	18	0	273	0
20210620											3	563	122	685	2	0	0	0	0	0	0	0	13	0
20210621							1				2	435	120	555	4	0	0	0	0	0	0	0	1	0
20210624											3	275	115	390	0	0	0	0	0	0	0	0	1	0
20210625											3	475	136	611	6	0	0	0	0	0	0	0	2	0

## Sheet: Inter-rater reliability
Dates of FB posts	Rater 1	Rater 2
20180625	3	3
20180628/1	2	2
20180628/2	3	3
20180629/2	2	2
20180630	2	2
20180701/2	2	2
20180702/1	3	3
20180702/2	2	2
20180703/1	3	3
20180704/1	3	3
20180705/1	1	1
20180705/2	2	2
20180706/1	3	3
20180707/1	2	2
20180707/2	2	2
20180708/2	3	3
20180709/1	3	3
20180711	2	2
20180714	2	2
20180716/1	3	3
20180716/2	2	2
20180719	3	3
20180720/2	3	3
20180722	3	3
20180723/1	3	3
20180723/2	2	2
20180725/1	2	2
20180726	2	2
20180729	3	3
20180730/1	3	3
20180731	2	2
20180802/2	2	2
20180803/2	3	3
20180805	3	3
20180806/1	3	3
20180806/2	3	3
20180807	2	2
20180808	2	2
20180810/2	3	3
20180811/2	2	2
20180812	2	2
20180813/1	3	3
20180813/2	3	3
20180814/1	2	2
20180814/2	2	2
20180816/2	3	3
20180817/1	2	2
20180817/2	2	2
20180818/2	3	3
20180818/3	3	3
20180819	3	3
20180820/1	2	2
20180820/2	2	2
20180821/1	3	3
20180821/2	2	2
20180822	3	3
20180823/1	3	3
20180823/2	2	2
20180825	2	2
20180826/1	2	2
20180826/2	2	2
20180826/3	2	2
20180827	3	3
20180828/2	2	3
20180829/2	2	2
20180830/2	3	3
20180831	2	2
20180901	3	3
20180902	2	2
20180903/1	3	3
20180903/2	2	2
20180904/1	3	3
20180904/2	2	2
20180905	3	3
20180906/1	2	2
20180906/2	2	2
20180908	2	2
20180909	2	2
20180910/1	3	3
20180910/2	2	2
20180911	3	3
20180912/1	2	2
20180912/2	3	3
20180913	3	3
20180914	2	2
20180915	2	2
20180916	3	3
20180917/1	3	3
20180917/2	2	2
20180918	2	2
20180919/2	3	3
20180920	2	2
20180921	2	2
20180923	2	2
20180924/1	3	3
20180924/2	2	2
20180925	2	2
20180926/1	3	3
20180926/2	2	2
20180927	2	2
20180928	2	2
20180929	2	2
20180930	2	2
20181001	3	3
20181002	2	2
20181003	2	2
20181004/1	2	2
20181005/1	2	3
20181005/2	3	3
20181006	3	2
20181007	2	2
20181008/1	3	3
20181008/2	2	2
20181009	3	3
20181010/1	2	2
20181011/1	2	2
20181012	2	2
20181013	2	2
20181014	2	2
20181015/1	3	3
20181015/2	2	2
20181016/2	2	2
20181017/2	2	2
20181018/1	2	2
20181018/2	2	2
20181018/3	2	2
20181019	2	2
20181020/1	3	3
20181020/2	2	2
20181021	1	1
20181022/1	3	3
20181022/2	2	2
20181023	2	2
20181025	2	2
20181026	2	2
20181027	1	1
20181028	3	3
20181029/1	3	3
20181029/2	2	2
20181030/2	2	2
20181031	2	2
20181101/1	1	1
20181102	2	2
20181103	1	1
20181104	2	2
20181105/1	3	3
20181105/2	3	3
20181105/3	2	2
20181106	1	1
20181107	2	2
20181108	2	2
20181109	2	2
20181110	3	3
20181111	2	2
20181112/1	3	3
20181112/2	1	1
20181113	2	3
20181114	3	3
20181115	3	3
20181116	3	3
20181117/2	2	2
20181118	3	3
20181119/1	3	3
20181119/2	2	2
20181120/1	2	2
20181120/2	2	2
20181122/2	2	2
20181123	3	3
20181125	2	2
20181126/1	3	3
20181126/2	2	2
20181127	3	3
20181128	1	1
20181129/2	2	2
20181130	3	3
20181201	3	3
20181202	1	1
20181203/1	3	3
20181203/2	1	1
20181204	2	2
20181205/1	2	2
20181205/2	2	2
20181206	1	1
20181207	2	2
20181208	2	2
20181209	1	1
20181210/1	3	3
20181210/2	2	2
20181210/3	3	3
20181211	3	3
20181212	1	1
20181213	3	3
20181215	3	3
20181216	3	3
20181217/1	3	3
20181217/2	2	2
20181218/2	3	3
20181219	2	2
20181220/1	2	2
20181220/2	2	2
20181221	3	3
20181222/2	3	3
20181223	2	2
20181224/1	3	3
20181224/3	3	3
20181225	2	2
20181226	2	2
20181227	3	3
20181228	2	2
20181229	2	2
20181231/1	2	2
20181231/2	2	2
20190103	1	1
20190104	3	3
20190105/1	3	3
20190105/2	3	3
20190106/2	3	3
20190107/1	3	3
20190107/2	3	3
20190108	2	2
20190109	3	3
20190110/2	3	3
20190111	3	3
20190112/1	1	1
20190112/2	3	3
20190113	2	2
20190114/1	3	2
20190114/2	3	3
20190115	2	2
20190116/2	3	3
20190117	3	3
20190118	3	3
20190119	3	3
20190120/1	2	2
20190120/2	2	2
20190121/1	3	3
20190121/2	3	3
20190124	3	3
20190125	3	3
20190126	2	2
20190127	3	3
20190128/1	3	3
20190128/2	3	3
20190129	3	3
20190131/1	3	3
20190131/2	3	3
20190203	3	3
20190204/1	3	3
20190205/1	2	2
20190205/2	1	1
20190206	2	2
20190207	3	3
20190208/1	1	1
20190209	3	3
20190211/1	3	2
20190212	3	3
20190214	1	1
20190215	3	3
20190217	1	1
20190218	3	3
20190220/1	2	2
20190220/2	3	3
20190221	3	3
20190223	3	3
20190224	1	1
20190225	3	3
20190226	3	3
20190227	3	3
20190228/1	1	1
20190228/2	2	2
20190228/3	3	3
20190301	2	2
20190303	1	1
20190304	1	1
20190305	1	1
20190306	2	2
20190307/2	3	3
20190309	1	1
20190310/1	3	3
20190310/2	3	3
20190311/1	3	3
20190311/2	3	3
20190314	3	3
20190315/1	1	1
20190315/2	2	2
20190316	2	2
20190317	3	3
20190318/1	2	2
20190318/2	1	1
20190319	1	1
20190320/1	2	2
20190320/2	2	2
20190321	3	3
20190322	2	2
20190323	3	3
20190325	2	2
20190327	3	3
20190328	3	3
20190329	2	2
20190330	2	2
20190331	3	3
20190402	3	3
20190405	3	2
20190406	1	1
20190407	2	2
20190408	3	3
20190409	2	2
20190410	3	3
20190411	3	3
20190412/2	1	1
20190414	3	3
20190415	2	2
20190416	3	3
20190417	2	2
20190418	3	3
20190419	3	3
20190420	2	2
20190421/1	1	1
20190422/1	3	3
20190422/2	3	3
20190423/1	1	1
20190423/2	3	3
20190423/3	3	3
20190425	3	3
20190426	3	3
20190427	2	2
20190429/1	3	3
20190429/2	3	3
20190430	1	1
20190502	3	3
20190504	3	3
20190505	2	2
20190507/1	1	1
20190507/2	1	1
20190508	2	2
20190510	3	3
20190511	3	3
20190512	1	1
20190513	2	2
20190514	1	1
20190515	3	3
20190516	3	3
20190517	3	3
20190518	3	3
20190519	2	2
20190520	3	3
20190521	3	3
20190522	3	3
20190523	2	2
20190524	2	2
20190525	3	3
20190526	3	3
20190527	1	1
20190528/1	2	2
20190528/2	2	2
20190530	3	3
20190531/1	2	2
20190531/2	2	2
20190602	3	3
20190604/1	3	3
20190604/2	2	2
20190605	1	1
20190608	3	3
20190609	3	3
20190611	3	3
20190612	2	2
20190613	3	3
20190614	3	3
20190615	3	3
20190616	3	3
20190617	3	3
20190618	1	1
20190619	3	3
20190620	2	2
20190621	3	3
20190622	3	3
20190623	3	3
20190624	1	1
20190625	2	2
20190626	2	2
20190627	2	3
20190628	2	2
20190629	1	1
20190630	2	2
20190703	2	2
20190704	3	3
20190706	3	3
20190708	2	2
20190711	3	3
20190712	2	2
20190713	3	3
20190716	3	3
20190718	3	3
20190722	3	3
20190724	1	1
20190725	3	3
20190726	3	3
20190730	2	2
20190804	3	3
20190807	3	3
20190808	3	3
20190813	3	3
20190815	3	3
20190816	1	1
20190817	3	3
20190818	3	3
20190819	3	3
20190821	3	3
20190824	3	3
20190825/2	2	2
20190826	3	3
20190827	3	3
20190828	3	3
20190830	3	3
20190902	3	3
20190909	3	3
20190913	3	3
20190915	2	2
20190916	3	3
20190920	2	2
20190921	2	2
20190922/1	2	2
20190922/2	3	3
20190923/2	3	3
20190924	3	3
20190925	1	1
20190926	3	3
20190927	3	3
20190928/1	3	3
20190928/2	3	3
20190929	3	3
20191001/2	3	3
20191002	2	2
20191003	1	1
20191004	3	2
20191005	2	2
20191006	2	2
20191008	3	3
20191009	3	3
20191010	2	2
20191011	3	3
20191012	3	3
20191013	3	3
20191015	2	2
20191016	3	3
20191017	2	2
20191018	2	2
20191019	3	3
20191020	2	2
20191021	3	3
20191022	2	2
20191023	2	2
20191024	3	3
20191025	3	3
20191026	3	3
20191027	2	2
20191028	2	2
20191029	2	2
20191030	3	3
20191031	2	2
20191102	3	3
20191103/2	3	3
20191104	3	3
20191105	3	3
20191106	2	2
20191107	3	3
20191108	3	3
20191109	2	2
20191111	3	3
20191112	3	3
20191113	3	3
20191114	3	3
20191115	2	2
20191116	1	1
20191117	3	3
20191118	3	3
20191119	3	3
20191120	3	3
20191121/2	2	2
20191122	2	2
20191123	3	3
20191124	3	3
20191125	2	2
20191126	3	3
20191127	2	2
20191129	3	3
20191130	2	2
20191201	2	2
20191202	3	3
20191203	3	3
20191204	2	2
20191205	3	3
20191206	2	2
20191207	1	1
20191211	3	3
20191212	3	3
20191213	3	3
20191215	2	2
20191216	3	3
20191218	3	3
20191220	3	3
20191221	1	1
20191222/1	3	3
20191222/2	3	3
20191223	3	3
20191224	3	3
20191226	3	3
20191227/1	2	2
20191227/2	2	2
20191228	1	3
20191231	3	3
20200101	3	3
20200102	3	3
20200105	3	3
20200106	3	3
20200107	3	3
20200108	3	3
20200109	2	2
20200112	3	3
20200113	3	3
20200114	3	3
20200115	3	3
20200117	3	3
20200118	3	3
20200119	3	3
20200121	3	3
20200124	3	3
20200125	3	3
20200126	3	3
20200129	3	3
20200130	2	2
20200207	3	3
20200208	3	3
20200217	3	3
20200218	3	3
20200220	3	3
20200221	3	3
20200226	3	3
20200228	3	3
20200301	3	3
20200303	2	2
20200304	1	1
20200305	1	1
20200307/2	3	3
20200308	2	2
20200310	3	3
20200311/1	2	2
20200311/2	2	2
20200313	2	2
20200314	2	2
20200315	3	3
20200316	2	2
20200317/1	1	1
20200317/2	3	3
20200318	2	2
20200320	2	2
20200321	1	1
20200322	3	3
20200323	2	2
20200324	2	2
20200325	3	3
20200328	2	2
20200329	2	2
20200330/2	2	2
20200331	2	2
20200401/1	2	2
20200401/2	3	3
20200403	3	3
20200404	3	3
20200406/2	1	1
20200406/3	3	3
20200407	2	2
20200408/2	1	1
20200409	2	2
20200410	2	2
20200412	2	2
20200413/2	3	3
20200414/2	3	3
20200415/1	3	3
20200415/2	3	3
20200416	3	3
20200417/1	1	1
20200417/2	3	3
20200418	3	3
20200419	3	3
20200423/2	3	3
20200426	3	3
20200427/1	2	2
20200427/2	2	2
20200428	3	3
20200501	2	2
20200502	2	2
20200503/2	2	2
20200506	2	2
20200507	3	3
20200508	3	3
20200510	3	3
20200512	3	3
20200514	2	2
20200515	2	2
20200516	3	3
20200519	2	2
20200521	3	3
20200524	3	3
20200527	3	3
20200530	2	2
20200531/2	3	3
20200601	3	3
20200602/1	1	1
20200602/2	3	3
20200603	2	2
20200604/1	3	3
20200604/2	3	3
20200606	3	3
20200608	3	3
20200609	2	2
20200611	1	1
20200614	1	1
20200615	1	1
20200623	2	2
20200624	2	2
20200625/1	2	3
20200626	2	2
20200627	2	2
20200628	2	2
20200701	2	2
20200702	2	2
20200703	2	2
20200706	1	1
20200709	2	2
20200710	2	2
20200712	2	2
20200721	3	3
20200722	3	3
20200723	2	2
20200725/1	2	2
20200725/2	2	2
20200726	2	2
20200727	3	3
20200728	2	2
20200801	2	2
20200804	2	2
20200811	2	2
20200812	2	2
20200815	2	2
20200816	2	2
20200820/2	2	2
20200823	1	1
20200824/1	2	2
20200824/2	3	3
20200826	2	2
20200829	3	3
20200831	2	2
20200906	2	2
20200910	2	2
20200912	3	3
20200914	2	2
20200916	1	1
20200917	2	2
20200919	3	3
20200921	2	2
20200926	2	2
20200927/2	2	2
20200929	3	3
20201001	2	2
20201002/1	2	2
20201002/2	3	3
20201007	3	3
20201009	2	2
20201015	2	2
20201017	2	2
20201018	2	2
20201019	2	2
20201020	1	1
20201023	2	2
20201028	2	2
20201029	3	3
20201031	2	2
20201101	2	2
20201102	3	3
20201104/1	2	2
20201104/2	2	2
20201106	2	2
20201107	3	3
20201109	3	3
20201110	2	2
20201111	1	1
20201114	3	3
20201115/1	2	2
20201115/2	2	2
20201116	3	3
20201119/1	1	1
20201119/2	2	2
20201119/3	2	2
20201120	3	3
20201121	2	2
20201127	3	3
20201130	2	2
20201202	2	2
20201206	2	2
20201215	2	2
20201226	3	3
20201231/2	3	3
20210101	2	2
20210106	2	2
20210107	3	3
20210110	2	2
20210112	3	3
20210114/1	2	2
202101116	2	2
20210118	2	2
20210120	1	1
20210121	2	2
20210123	2	3
20210129	2	2
20210201	1	1
20210204	3	3
20210206	2	2
20210213	2	2
20210221	2	2
20210222/2	2	2
20210223	1	1
20210301	2	2
20210302	3	3
20210307/1	2	2
20210307/2	2	2
20210308	2	2
20210310	3	3
20210313	2	2
20210315	2	2
20210320	1	1
20210322/1	2	2
20210324/1	2	2
20210324/2	3	3
202010325	2	2
20210326	3	3
20210327	2	2
20210328	2	2
20210329	3	3
20210330	3	3
20210402	3	3
20210403	2	2
20210406/1	2	2
20210407	3	3
20210408/1	2	2
20210408/2	2	2
20210411	2	2
20210412/1	3	3
20210412/2	3	3
20210412/3	3	3
20210413	2	2
20210414/1	2	2
20210414/2	3	3
20210416	1	1
20210418	2	2
20210419/1	2	2
20210420	1	1
20210421/2	3	3
20210423	2	2
20210425	3	3
20210426	2	2
20210427	3	3
20210429	3	3
20210501	2	2
20210502	2	2
20210503	2	2
20210505	2	2
20210506	2	2
20210507/2	3	3
20210510	2	2
20210511/1	2	2
20210517	2	2
20210518	2	3
20210519	3	3
20210521	3	3
20210525/1	1	1
20210525/2	3	3
20210526	2	2
20210531	3	3
20210602	3	3
20210604	3	3
20210605	1	1
20210606	2	2
20210608	2	2
20210609	3	3
20210616	2	2
20210618	2	2
20210620	3	3
20210621	2	2
20210624	3	3
20210625	3	3

## Sheet: Participants (FB insights)
Date	Lifetime Total Likes	Lifetime Likes by Gender and Age	F.13-17	F.18-24	F.25-34	F.35-44	F.45-54	F.55-64	F.65+	M.13-17	M.18-24	M.25-34	M.35-44	M.45-54	M.55-64	M.65+	Lifetime Likes By Country	AL	AT	AU	BD	BE	BR	CA	CH	CI	CY	CZ	DE	DK	ES	FR	GB	GH	GR	HU	IE	IL	IT	JO	KI	LU	MA	MT	NL	NO	PT	RO	RS
	Lifetime: The total number of people who have liked your Page. (Unique Users)	Lifetime: Aggregated demographic data about the people who like your Page based on the age and gender information they provide in their user profiles. (Unique Users)															Lifetime: Aggregated Facebook location data, sorted by country (top 50), about the people who like your Page. (Unique Users)
2021-06-25	10439		38	1696	2569	810	270	118	67	67	1782	2337	491	111	41	30		1	52	1	1	7	1	1	17	1	1	2	96	4	1	4	55	1	2	9942	2	1	1	1	1	1	1	1	18	1	1	82	83
[truncated: 8 more columns]
